# Supplementary material for: Childhood outcomes of fetal genomic copy-number variants: The prenatal microarray cohort study
Source: Genet Med Open. 2025 Oct 13;3:103464. doi: 10.1016/j.gimo.2025.103464 (PMC12681968; doi:10.1016/j.gimo.2025.103464)
Supplement: Supplementary Table 1 [file mmc3.xlsx]

## Sheet: Sheet1
Supplementary Table 1. Description of baseline questionnaires
Questionnaire	Description	Reference
Patient Health Questionnaire (PHQ)	The Patient Health Questionnaire is an 8-item self-report questionnaire used for screening and measuring depressive symptoms over the last 2 weeks. Items are scored on a 4-point scale ranging from 0 ("not at all") to 3 ("nearly every day"). The total score ranges from 0 to 24, with higher scores indicating more severe depressive symptoms. The scoring thresholds for interpreting the severity of de…	Kroenke K, Spitzer RL, Williams JBW. The PHQ-9: validity of a brief depression severity measure. Journal of General Internal Medicine. 2001;16(9):606.
State Trait Anxiety Inventory (STAI-S & STAI-T)	The State-Trait Anxiety Inventory (STAI) is a widely used self-report instrument designed to measure two types of anxiety: state anxiety (STAI-S) and trait anxiety (STAI-T). The STAI consists of 40 items, with 20 items assessing state anxiety and 20 items assessing trait anxiety. Respondents rate how they feel "right now, at this moment" for state anxiety and how they "generally feel" for trait a…	Spielberger CD, Gorsuch RL, Lushene R, Vagg PR, Jacobs GA. Manual for the State-Trait Anxiety Inventory (STAI). Consulting Psychologists Press; 1983.
Parenting Sense of Competence Scale (PSOC)a	The Parenting Sense of Competence Scale (PSOC) is a self-report measure designed to assess parents' perceptions of their competence in the parenting role. The PSOC consists of 16 items, divided into two subscales: Satisfaction and Efficacy. The Satisfaction subscale measures a parent's satisfaction with their parenting role, while the Efficacy subscale assesses a parent's perception of their effe…	Gibaud‐Wallston, J., & Wandersman, L. P. (1978). Parenting sense of competence scale. Lawrence Erlbaum Associates. Chicago
McMaster Family Functioning Subscale (MFFS)	The McMaster Family Functioning Subscale (FAD-GF) is a self-report measure designed to assess a family unit's overall health and functioning. It is part of the larger McMaster Family Assessment Device (FAD) and specifically evaluates general family functioning. The subscale consists of 12 items, which respondents rate on a 4-point Likert scale ranging from 1 ("strongly agree") to 4 ("strongly dis…	Epstein NB, Baldwin LM, Bishop DS. The McMaster Family Assessment Device. Journal of Marital and Family Therapy. 1983;9(2):171-180.
Revised Scale for Ambiguity Tolerance (RSAT)a	The Revised Scale for Ambiguity Tolerance (RSAT) is a 20-item self-report measure designed to assess an individual's capacity for tolerating ambiguity. Each item on the RSAT is answered with "true" or "false," with higher scores indicating a greater tolerance for ambiguity. This scale evaluates an individual's ability to remain comfortable and function effectively in uncertain, complex, or ambigu…	Mac Donald Jr, A. P. (1970). Revised scale for ambiguity tolerance: Reliability and validity. Psychological Reports, 26(3), 791-798.
Decision Satisfaction Scale (DSS)a	The Decision Satisfaction Scale (DSS) is a 10-item self-report measure designed to assess an individual's level of satisfaction with a decision they have made. Each item on the DSS is rated on a 5-point Likert scale, ranging from 1 ("strongly disagree") to 5 ("strongly agree"). A higher total score on the DSS indicates a more positive attitude and greater satisfaction with the decision.	Sainfort F, Booske BC. Measuring post-decision satisfaction. Medical Decision Making. 2000;20:51061; O’Connor AM. Validation of a decisional conflict scale. Medical Decision Making. 1995;15:25-30.
Health Literacy Screening Questions (HL)a	The Health Literacy Screening Questions (HL) consist of three brief self-report items designed to assess patients' health literacy levels and the need for additional communication support. These questions evaluate how often patients experience difficulties understanding written medical information, requiring help reading healthcare materials, and confidence in filling out medical forms. Each ques…	Chew LD, Bradley KA, Boyko EJ. Brief questions to identify patients with inadequate health literacy. Family Medicine. 2004;36(8):588-594.
Disclosure of Results to Others (DORTO)a	A 5‐item self‐report measure determining to whom, if anyone, an individual disclosed their health results.	Ashida, S., et al. (2009). Disclosing the disclosure: Factors associated with communicating the results of genetic susceptibility testing for Alzheimer's disease. Journal of Health Communication, 14(8), 768-784.
University of North Carolina Genomic Knowledge Scale (GKS)	The Genomic Knowledge Scale (GKS), developed by Langer et al., is a self-report tool designed to evaluate individuals' comprehension of essential genomic concepts, aiding in informed decision-making regarding genomic sequencing. The scale features multiple-choice questions that address various topics, such as basic genetics, the purpose and implications of genomic testing, and ethical issues. Res…	Langer MM, Roche MI, Brewer NT, Berg JS, Khan CM, Leos C, et al. Development and Validation of a Genomic Knowledge Scale to Advance Informed Decision Making Research in Genomic Sequencing. MDM Policy Pract. 2017;2(1).
Strengths and Difficulties Questionnaire (SDQ)	The Strengths and Difficulties Questionnaire (SDQ) is a brief behavioural screening tool used to assess children and adolescents' emotional and behavioural attributes. It comprises 25 items divided into five subscales: Emotional Symptoms, Conduct Problems, Hyperactivity/Inattention, Peer Relationship Problems, and Prosocial Behavior. Each item is rated on a 3-point scale: "Not True," "Somewhat Tr…	Goodman R. The Strengths and Difficulties Questionnaire: A research note. Journal of Child Psychology and Psychiatry. 1997;38(5):581-586.
Vulnerable Child Scale (VCS)a	The Vulnerable Child Scale (VCS) is a 16-item parent-report measure designed to assess parental perceptions of their child's vulnerability. Parents rate each item on a 4-point scale, with responses ranging from 1 ("definitely false") to 4 ("definitely true"). Two of the items are reverse-scored. The total scores range from 16 to 64, with lower scores indicating higher perceived vulnerability of t…	Forsyth, B. W., et al. (1996). The child vulnerability scale: an instrument to measure parental perceptions of child vulnerability. Journal of Pediatric Psychology, 21(1), 89-10 1.
Genetic Essentialisma	The Genetic Essentialism scale is a 6-item self-report questionnaire designed to measure participants' beliefs and perceptions about the influence of their genetic makeup. Each question is rated on a 4-point Likert scale, with responses ranging from 1 ("strongly disagree") to 4 ("strongly agree"). The scale aims to capture the extent to which individuals attribute characteristics and behaviours t…	Klitzman, R., Appelbaum, P. S., Fyer, A., Martinez, J., Buquez, B., Wynn, J., & Chung, W. K. (2013). Researchers' views on return of incidental genomic research results: qualitative and quantitative findings. Genetics in Medicine, 15(11), 888-895; Phelan, J. C. (2005). Geneticization of Deviant Behavior and Consequences for Stigma: The Case of Mental Illness. Journal of Health and Social Behavior…
Children with Special Health Care Needs Screener (CSHCNS)	The Children with Special Health Care Needs Screener (CSHCNS) is a five-item parent-report tool that identifies children who require special health care services due to chronic physical, developmental, behavioural, or emotional conditions. The screener asks parents about their child's use of prescription medications, the need for specialised therapies, increased need for medical or mental health …	Bethell CD, Read D, Blumberg SJ, Newacheck PW, Stein RE, Strickland B, et al. Identifying children with special health care needs: Development and evaluation of a short screening instrument. Ambulatory Pediatrics. 2002;2(1):38-48.
a Denotes the same scales used in Desai et al. 2018.
