# Supplementary material for: Childhood outcomes of fetal genomic copy-number variants: The prenatal microarray cohort study
Source: Genet Med Open. 2025 Oct 13;3:103464. doi: 10.1016/j.gimo.2025.103464 (PMC12681968; doi:10.1016/j.gimo.2025.103464)
Supplement: Supplementary Table 2 [file mmc4.xlsx]

## Sheet: Sheet1
Supplementary Table 2. Perinatal outcomes
	Survey cohort (n=134)a					Clinical cohort (n=78)a
	Controls (n=88)		VUS (n=46)		p	Controls (n=49)		VUS (n=29)		p
	n	% (col)	n	% (col)		n	% (col)	n	% (col)
Infant sex
Male	36	40.9	26	56.5	0.09	22	44.9	15	51.7	0.56
Female	52	59.1	20	43.5		27	55.1	14	48.3
Baby head circumference percentile
<3	1	1.4	0	0	0.25	1	2.2	0	0	0.32
≤ 3 or ≤97	62	87.3	33	78.6		38	84.4	20	74.1
>97	8	11.3	9	21.4		6	13.3	7	25.9
Small for gestational age
No	77	88.5	44	95.7	0.17	45	91.8	27	93.1	0.84
Yes	10	11.5	2	4.4		4	8.2	2	6.9
Delivery
Vaginal	37	42.5	18	39.1	0.55	21	42.9	13	44.8	0.98
Vaginal with forceps or vacuum	13	14.9	10	21.7		8	16.3	5	17.2
Emergency caesarean section	11	12.6	8	17.4		6	12.2	4	13.8
Elective caesarean section	26	29.9	10	21.7		14	28.6	7	24.1
SCN or NICU admission
Yes	9	10.3	14	30.4	0	4	8.2	10	34.5	0
No	78	89.7	32	69.6		45	91.8	19	65.5
Milk type at discharge
Breast milk	60	69	27	58.7	0.42	35	71.4	17	58.6	0.5
Formula	4	4.6	4	8.7		2	4.1	2	6.9
Breast milk and formula	23	26.4	15	32.6		12	24.5	10	34.5
Hospital readmission within 28 days
Yes	4	4.6	6	13	0.04	3	6.1	5	17.2	0.04
No	82	94.3	37	80.4		46	93.9	22	75.9
Not sure (review missing/not sure	1	1.2	3	6.5		0	0	2	6.9
Medical reported medical issues at birth
No	76	86.4	28	60.9	0.001	41	83.7	17	58.6	0.01
Yes	12	13.6	18	39.1		8	16.3	12	41.4
Indication for prenatal diagnostic testingb
Positive (‘high chance’) CFTS result	42	48.3	10	21.7	N/A	23	46.9	7	24.1	N/A
Positive (‘high chance’) NIPT result	18	20.7	0	0		12	24.5	0	0
Positive (‘high chance’) STSS result	7	8.1	4	8.7		3	6.1	3	10.3
Ultrasound abnormality	0	0	26	56.5		0	0	16	55.2
Otherc	20	23	6	13		11	22.5	3	10.3
a The survey cohort (n=134) included mothers who completed baseline questionnaires, while the clinical cohort comprised mother-child pairs who completed paediatric reviews and additional assessments. Comparisons found no differences between those who completed only online assessments and those who underwent further assessments. Missing values ranged from 1 to 15. b CFTS; combined first trimester …
